# Supplementary material for: Using patient-reported measures to drive change in healthcare: the experience of the digital, continuous and systematic PREMs observatory in Italy
Source: BMC Health Serv Res. 2020 Apr 16;20:315. doi: 10.1186/s12913-020-05099-4 (PMC7161006; doi:10.1186/s12913-020-05099-4)
Supplement: Supplementary file 1 — Additional file 1. Questionnaire. [file 12913_2020_5099_MOESM1_ESM.zip]

Archive with 1 entries (1 files):
- prems _ appendix_ENGLISH_def.docx
